# Supplementary material for: Effects of In Utero PFOS Exposure on Epigenetics and Metabolism in Mouse Fetal Livers
Source: Environ Sci Technol. 2023 Sep 27;57(40):14892–903. doi: 10.1021/acs.est.3c05207 (PMC10569047; doi:10.1021/acs.est.3c05207)
Supplement: Supplementary file 1 — es3c05207_si_001.xlsx [file es3c05207_si_001.xlsx]

## Sheet: Sheet2
		Table 1. Commonly hyper- and hypo-methylated genes in fetal livers exposed to low- and high-dose PFOS in-utero.
	Commonly Hyper-methylated Genes			Commonly Hypo-methylated Genes
	gene symbol	gene name		gene symbol	gene name
	Abcg5	ATP binding cassette subfamily G member 5		2700049A03Rik	RIKEN cDNA 2700049A03 gene
	Abhd13	abhydrolase domain containing 13		Adipoq	adiponectin, C1Q and collagen domain containing
	Ahr	aryl-hydrocarbon receptor		Angptl8	angiopoietin-like 8
	Armc3	armadillo repeat containing 3		C1qtnf12	C1q and tumor necrosis factor related 12
	Cln8	CLN8 transmembrane ER and ERGIC protein		Cebpb	CCAAT/enhancer binding protein
	Crot	carnitine O-octanoyltransferase		Dll4	delta like canonical Notch ligand 4
	Cyp2c23	cytochrome P450, family 2, subfamily c, polypeptide 23		Gdf15	growth differentiation factor 15
	Emb	embigin		Hoxa4	homeobox A4
	Foxp3	forkhead box P3		Kcnj8	potassium inwardly-rectifying channel, subfamily J, member 8
	Gsto1	glutathione S-transferase omega 1		Rnf10	ring finger protein 10
	Haao	3-hydroxyanthranilate 3,4-dioxygenase		Slc2a4	solute carrier family 2
	Itgb3	integrin beta 3		Stom	stomatin
	Lhcgr	luteinizing hormone/choriogonadotropin receptor		Timm9	translocase of inner mitochondrial membrane 9
	Mmp15	matrix metallopeptidase 15
	Mospd3	motile sperm domain containing 3
	Ncapg2	non-SMC condensin II complex, subunit G2
	Ndufb8	NADH:ubiquinone oxidoreductase subunit B8
	Nr6a1	nuclear receptor subfamily 6, group A, member 1
	Nrros	negative regulator of reactive oxygen species
	Rrs1	ribosome biogenesis regulator 1
	Scd3	stearoyl-coenzyme A desaturase 3
	Spag9	sperm associated antigen 9
	Srek1ip1	splicing regulatory glutamine/lysine-rich protein 1interacting protein 1
	Stn1	STN1, CST complex subunit
	Tctex1d4	Dynein Light Chain Tctex-Type 4
	Zfp410	zinc finger protein 410
